# Supplementary material for: Repurposing Insecticides for Mosquito Control: Evaluating Spiromesifen, a Lipid Synthesis Inhibitor against Aedes aegypti (L.)
Source: Trop Med Infect Dis. 2024 Aug 18;9(8):184. doi: 10.3390/tropicalmed9080184 (PMC11360630; doi:10.3390/tropicalmed9080184)
Supplement: Supplementary file 1 [file tropicalmed-09-00184-s001.zip]

Archive with 1 entries (1 files):
- tropicalmed-3153262-supplementary.pdf
